# Supplementary material for: Playing vs. Nonplaying Aerobic Training in Tennis: Physiological and Performance Outcomes
Source: PLoS One. 2015 Mar 27;10(3):e0122718. doi: 10.1371/journal.pone.0122718 (PMC4376680; doi:10.1371/journal.pone.0122718)
Supplement: S1 File — (XLSX) [file pone.0122718.s002.xlsx]

## Sheet: Feuil1
players	NP_V_CD_pre	NP_V_CD_post	Pl_V_CD_pre	Pl_V_CD_post	NP_A_CD_pre	NP_A_CD_post	Pl_A_CD_pre	Pl_A_CD_post	NP_V_R_pre	NP_V_R_post	Pl_V_R_pre	Pl_V_R_post	NP_A_R_pre	NP_A_R_post	Pl_A_R_pre	Pl_A_R_post	NP_V_S_pre	NP_V_S_post	Pl_V_S_pre	Pl_V_S_post	NP_A_S_pre	NP_A_S_post	Pl_A_S_pre	Pl_A_S_post	NP_Fcmoy_s1	NP_Fcmoy_s2	NP_Fcmoy	Pl_Fcmoy_s1	Pl_Fcmoy_s2	Pl_Fcmoy	NP_La_pre	NP_La_post	Pl_La_pre	Pl_La_post	NP_RPE	Pl_RPE
J1	89.9	90.4	91.6	89.9	21	19	23	19	91.9	93.2	93.4	93.1	19	16	21	13	131.417	134.25	134	132.75	25	25	23	21	185	187	186	187	190	188.5	11.5	18.4	1.7	8.8	8	7
J2	96.4	94.7	97.2	95.4	22	18	23	19	94	90.5	92.7	90.3	17	16	21	18	138	141.833	140.917	141.833	30	23	27	23	183	184	183.5	185	187	186	2.7	9.7	2	9.1	8	7
J3	99.9	100.8	98.1	97	19	16	24	17	96.4	96.6	98.1	99	21	22	23	17	145.917	143.25	146.25	144.417	20	22	24	22	180	183	181.5	183	184	183.5	2.2	8.1	2.4	8.7	8	8
J4	98.1	97.5	98.5	98.3	18	19	21	18	95	91.1	94	93.6	18	22	21	18	141	141.417	139	141.5	26	23	24	25	178	179	178.5	180	182	181	1.8	7.5	9.7	16.4	8	7
J5	90	90.6	93.2	94.5	20	18	22	14	89.9	90.5	88.8	87.9	23	18	21	17	143.583	150.417	146.25	144.917	17	22	28	27	181	183	182	183	183	183	10.8	17.2	2.1	9	9	7
J6	89.7	89.3	91.8	82.1	18	18	22	15	86.5	85.2	87.2	84.9	19	18	19	15	139	135.917	138	135.75	21	25	22	17	182	186	184	186	191	188.5	2.3	9.9	10.1	18.2	9	8
J7	87.4	86.2	89.2	87.5	19	17	20	23	86.4	83.2	85.2	83.2	17	16	21	19	137.417	131.75	137.417	135.25	22	20	24	24	183	185	184	182	189	185.5	1.9	9.3	2.6	10.1	9	8
J8	89.7	89.3	91	89.4	20	18	19	15	86.1	82.9	84.5	81.9	21	21	23	17	129.417	125.583	128.25	126.667	22	18	21	22	186	185	185.5	188	193	190.5	2.4	10	1.9	9.2	9	8
J9	87.6	88.6	89	88.6	21	18	22	19	85	82.3	86.4	85.7	16	16	21	17	131.667	133.75	131.75	132.333	21	24	26	24	185	188	186.5	186	188	187	2.3	9.1	2.5	9	7	7
J10	89.4	86.5	86.2	85.2	15	15	21	18	87.3	83.2	89.3	83.2	19	16	21	15	128.583	125.333	129	128.083	23	21	20	20	190	197	193.5	193	196	194.5	1.9	9.6	2.1	10.1	9	9
J11	88.2	87	87.8	87.1	15	16	22	18	87.9	86.4	90	87.1	16	17	19	14	132.25	127.167	128.25	127.917	22	22	21	20	191	197	194	192	196	194	1.6	9.8	2	11.4	9	8
first position	NP or Pl	nonplaying or playing
second position	V or A or Fcmoy or La or RPE	Velocity or Accuracy or Mean Heart rate or Lactate or rating of perceived exertion
third position	CD or R or S	forehand drive or backhand drive or serve
fourth position	pre or post	before aerobic session or after aerobic session

## Sheet: HR
Players	HRR95_NP_s1	HRR95_P_s1	HRR95_NP_s2	HRR95_P_s2	HRR95_NP_t	HRR95_P_t	HRR90_NP_s1	HRR90_P_s1	HRR90_NP_s2	HRR90_P_s2	HRR90_NP_t	HRR90_P_t	HRR85_NP_s1	HRR85_P_s1	HRR85_NP_s2	HRR85_P_s2	HRR85_NP_t	HRR85_P_t	HRR80_NP_s1	HRR80_P_s1	HRR80_NP_s2	HRR80_P_s2	HRR80_NP_t	HRR80_P_t	HRR>80_NP_s1	HRR>80_P_s1	HRR>80_NP_s2	HRR>80_P_s2	HRR>80_NP_t	HRR>80_P_t	NP_>80%	P_>80%
1	10.08	10.08	10.08	24.84	20.16	34.92	65.16	70.2	70.2	74.88	135.36	145.08	100.08	105.12	110.16	114.84	210.24	219.96	105.12	100.08	95.04	94.68	200.16	194.76	285.48	285.48	290.16	369.72	575.64	655.2	0.7995	0.91
2	8.28	10.08	10.08	15.12	18.36	25.2	70.2	74.88	70.2	79.92	140.4	154.8	95.04	95.04	103.68	100.08	198.72	195.12	110.16	105.12	105.12	100.08	215.28	205.2	288.36	280.44	298.8	355.68	587.16	636.12	0.8155	0.8835
3	10.08	10.08	10.08	5.04	20.16	15.12	74.88	84.96	79.92	74.88	154.8	159.84	100.08	100.08	110.16	119.88	210.24	219.96	100.08	84.96	95.04	84.96	195.12	169.92	295.2	275.04	290.16	364.68	585.36	639.72	0.813	0.8885
4	5.04	15.12	5.04	10.08	10.08	25.2	60.12	60.12	65.16	70.2	125.28	130.32	105.12	100.08	105.12	105.84	210.24	205.92	105.12	109.8	109.08	100.08	214.2	209.88	275.4	290.16	289.44	341.28	564.84	631.44	0.7845	0.877
5	10.08	5.04	10.08	10.08	20.16	15.12	74.88	70.2	79.92	74.88	154.8	145.08	95.04	105.12	100.08	100.44	195.12	205.56	105.12	100.08	95.04	100.08	200.16	200.16	280.44	290.16	280.08	365.4	560.52	655.56	0.7785	0.9105
6	10.08	10.08	10.08	10.08	20.16	20.16	74.88	79.92	79.92	95.04	154.8	174.96	100.08	105.12	105.12	109.8	205.2	214.92	105.12	100.08	95.04	74.88	200.16	174.96	295.2	295.2	305.28	349.56	600.48	644.76	0.834	0.8955
7	15.12	10.08	10.08	10.08	25.2	20.16	74.88	95.04	84.96	100.08	159.84	195.12	109.8	109.8	105.12	108.72	214.92	218.52	94.68	74.88	95.04	55.08	189.72	129.96	314.64	279.72	310.32	333.72	624.96	613.44	0.868	0.852
HRR	Heart Rate Reserve
95, 90, 85, or 80	% of HRR
NP or P	Nonplaying or playing
S1 or S2	Set 1 or Set 2
t	Set 1 + set 2
